# Supplementary material for: Novel Magnetic Elastic Phase-Change Nanodroplets as Dual Mode Contrast Agent for Ultrasound and Magnetic Resonance Imaging
Source: Polymers (Basel). 2022 Jul 19;14(14):2915. doi: 10.3390/polym14142915 (PMC9318938; doi:10.3390/polym14142915)
Supplement: Supplementary file 1 [file polymers-14-02915-s001.zip]

Archive with 1 entries (1 files):
- polymers-1718245-supplementary.pdf
